# Supplementary material for: Evidence Map of Pharmacologic and Non-Pharmacologic Perioperative Strategies for Managing Acute Postoperative Pain After Laparoscopic Surgery, 2012–2025: The M-PALS Collaborative
Source: J Clin Med. 2026 Apr 10;15(8):2872. doi: 10.3390/jcm15082872 (PMC13116218; doi:10.3390/jcm15082872)
Supplement: Supplementary file 1 [file jcm-15-02872-s001.zip]

Archive with 1 entries (1 files):
- jcm-4169550-supplementary.pdf
